# Supplementary material for: Selenoprotein S and the Causal Risk of Hypertension in Pregnancy: A Mendelian Randomization Study
Source: Healthcare (Basel). 2025 Sep 22;13(18):2383. doi: 10.3390/healthcare13182383 (PMC12469401; doi:10.3390/healthcare13182383)
Supplement: Supplementary file 1 [file healthcare-13-02383-s001.zip]

Archive with 1 entries (1 files):
- healthcare-3792529-supplementary.pdf
